# Supplementary material for: Solid Lipid Nanoparticles Containing Dopamine and Grape Seed Extract: Freeze-Drying with Cryoprotection as a Formulation Strategy to Achieve Nasal Powders
Source: Molecules. 2023 Nov 22;28(23):7706. doi: 10.3390/molecules28237706 (PMC10707881; doi:10.3390/molecules28237706)
Supplement: Supplementary file 1 [file molecules-28-07706-s001.zip]

Archive with 1 entries (1 files):
- molecules-2697011-supplementary.pdf
